# Supplementary material for: Pilot Study on the Impact of Polymorphisms Linked to Multi-Kinase Inhibitor Metabolism on Lenvatinib Side Effects in Patients with Advanced Thyroid Cancer
Source: Int J Mol Sci. 2023 Mar 13;24(6):5496. doi: 10.3390/ijms24065496 (PMC10049548; doi:10.3390/ijms24065496)
Supplement: Supplementary file 1 [file ijms-24-05496-s001.zip]

Archive with 1 entries (1 files):
- ijms-2230005-supplementary.pdf
